# Supplementary material for: Analysis of Aroma Characteristics of ‘Binzi’ and ‘Xiangguo’ Apple—Ancient Cultivars in China
Source: Foods. 2024 Sep 10;13(18):2869. doi: 10.3390/foods13182869 (PMC11431139; doi:10.3390/foods13182869)
Supplement: Supplementary file 1 [file foods-13-02869-s001.zip]

Archive with 1 entries (1 files):
- foods-3181072-supplementary.pdf
